# Supplementary material for: Integrating single-cell RNA-seq and machine learning to dissect polyamine metabolism in metabolic dysfunction-associated steatotic liver disease
Source: Front Med (Lausanne). 2026 Apr 29;13:1786869. doi: 10.3389/fmed.2026.1786869 (PMC13167413; doi:10.3389/fmed.2026.1786869)
Supplement: Supplementary file 2 [file Table_1.XLSX]

## Sheet: Sheet1
Table S1 Details of data sources.
Accession number	Data Type	Number of MASLD	Number of Control	Source or Database	Dataset URL
GSE136103	scRNA-seq	4	11	Gene Expression Omnibus	https://www.ncbi.nlm.nih.gov/geo/
GSE66676	bulk RNA-seq	33	34	Gene Expression Omnibus	https://www.ncbi.nlm.nih.gov/geo/
GSE89632	bulk RNA-seq	39	24	Gene Expression Omnibus	https://www.ncbi.nlm.nih.gov/geo/
GSE48452	bulk RNA-seq	32	14	Gene Expression Omnibus	https://www.ncbi.nlm.nih.gov/geo/

## Sheet: Sheet2
Table S2 genes related to polyamine metabolism
REACTOME
ADRM1
AGMAT
AMD1
AZIN1
AZIN2
NQO1
OAZ1
OAZ2
OAZ3
ODC1
PAOX
PSMA1
PSMA2
PSMA3
PSMA4
PSMA5
PSMA6
PSMA7
PSMB1
PSMB2
PSMB3
PSMB4
PSMB5
PSMB6
PSMB7
PSMC1
PSMC2
PSMC3
PSMC4
PSMC5
PSMC6
PSMD1
PSMD11
PSMD12
PSMD13
PSMD14
PSMD2
PSMD3
PSMD6
PSMD7
PSMD8
SAT1
SEM1
SMOX
SMS
SRM
